# Supplementary material for: Mental Health Reform: Design and Implementation of a System to Optimize Outcomes for Veterans and Their Families
Source: Int J Environ Res Public Health. 2022 Oct 4;19(19):12681. doi: 10.3390/ijerph191912681 (PMC9565186; doi:10.3390/ijerph191912681)
Supplement: Supplementary file 1 [file ijerph-19-12681-s001.zip]

Archive with 1 entries (1 files):
- ijerph-1885972-supplementary.pdf
